# Supplementary material for: Association between Retinol-Binding Protein 4 Levels and Preeclampsia: A Systematic Review and Meta-Analysis
Source: Nutrients. 2022 Dec 7;14(24):5201. doi: 10.3390/nu14245201 (PMC9784558; doi:10.3390/nu14245201)
Supplement: Supplementary file 1 [file nutrients-14-05201-s001.zip]

Archive with 1 entries (1 files):
- nutrients-2047495-supplementary.pdf
